# Supplementary material for: Evaluation of Nutraceutical Properties of Eleven Microalgal Strains Isolated from Different Freshwater Aquatic Environments: Perspectives for Their Application as Nutraceuticals
Source: Foods. 2022 Feb 23;11(5):654. doi: 10.3390/foods11050654 (PMC8909373; doi:10.3390/foods11050654)
Supplement: Supplementary file 1 [file foods-11-00654-s001.zip]

Archive with 1 entries (1 files):
- foods-1586466-Supplementary materials.pdf
